# Supplementary material for: ﻿The identity of Bupleurumjeholense (Apiaceae)
Source: PhytoKeys. 2024 Jan 31;237:231–43. doi: 10.3897/phytokeys.237.111977 (PMC10851160; doi:10.3897/phytokeys.237.111977)
Supplement: XML Treatment for Bupleurum chinense var. jeholense [file phytokeys.237.111977-treatment1.xml]

<!DOCTYPE tp:taxon-treatment
  PUBLIC "-//TaxonX//DTD Taxonomic Treatment Publishing DTD v0 20100105//EN" "tax-treatment-NSO.dtd">
<tp:taxon-treatment xmlns:tp="http://www.plazi.org/taxpub"><tp:treatment-meta><kwd-group><label>Taxon classification</label><kwd>
                <named-content content-type="kingdom">Plantae</named-content>
              </kwd><kwd>
                <named-content content-type="order">Apiales</named-content>
              </kwd><kwd>
                <named-content content-type="family">Apiaceae</named-content>
              </kwd></kwd-group><mixed-citation publication-type="journal"><person-group><name><surname>Wang</surname><given-names>Li-Hua</given-names></name><name><surname>Xu</surname><given-names>Xue-Min</given-names></name><name><surname>He</surname><given-names>Yi</given-names></name><name><surname>Liu</surname><given-names>Quan-Ru</given-names></name></person-group><article-title>﻿The identity of <italic><tp:taxon-name><tp:taxon-name-part taxon-name-part-type="genus" reg="Bupleurum">Bupleurum</tp:taxon-name-part><tp:taxon-name-part taxon-name-part-type="species" reg="jeholense">jeholense</tp:taxon-name-part></tp:taxon-name></italic> (<tp:taxon-name><tp:taxon-name-part taxon-name-part-type="family">Apiaceae</tp:taxon-name-part></tp:taxon-name>)</article-title><source>PhytoKeys</source><day>31</day><month>01</month><year>2024</year><volume>237</volume><fpage>231</fpage><lpage>243</lpage><pub-id pub-id-type="doi">10.3897/phytokeys.237.111977</pub-id></mixed-citation></tp:treatment-meta><tp:nomenclature><label>﻿</label><tp:taxon-name>
              <object-id xmlns:xlink="http://www.w3.org/1999/xlink" content-type="arpha" xlink:type="simple">3EBB3207-7F5B-5758-B228-F9C187CC216E</object-id>
              <tp:taxon-name-part taxon-name-part-type="genus" reg="Bupleurum">Bupleurum</tp:taxon-name-part>
              <tp:taxon-name-part taxon-name-part-type="species" reg="chinense">chinense</tp:taxon-name-part>
              <tp:taxon-name-part taxon-name-part-type="infraspecific-rank">var.</tp:taxon-name-part>
              <tp:taxon-name-part taxon-name-part-type="variety" reg="jeholense">jeholense</tp:taxon-name-part>
              <object-id xmlns:xlink="http://www.w3.org/1999/xlink" content-type="ipni" xlink:type="simple">urn:lsid:ipni.org:names:77335467-1</object-id>
            </tp:taxon-name><tp:taxon-authority>(Nakai) Q.R.Liu &amp; L.H.Wang</tp:taxon-authority><tp:taxon-status xmlns:xlink="http://www.w3.org/1999/xlink" xlink:type="simple">comb. nov.</tp:taxon-status><tp:nomenclature-citation-list><tp:nomenclature-citation><tp:taxon-name>
                  <tp:taxon-name-part taxon-name-part-type="genus" reg="Bupleurum"/>
                  <tp:taxon-name-part taxon-name-part-type="species" reg="jeholense"/>
                </tp:taxon-name><comment>– <tp:taxon-name><tp:taxon-name-part taxon-name-part-type="genus" reg="Bupleurum">Bupleurum</tp:taxon-name-part><tp:taxon-name-part taxon-name-part-type="species" reg="jeholense">jeholense</tp:taxon-name-part></tp:taxon-name> Nakai in J. Jap. Bot. 13: 482 (1937) – <tp:taxon-name><tp:taxon-name-part taxon-name-part-type="genus" reg="Bupleurum">Bupleurum</tp:taxon-name-part><tp:taxon-name-part taxon-name-part-type="species" reg="sibiricum">sibiricum</tp:taxon-name-part><tp:taxon-name-part taxon-name-part-type="infraspecific-rank">var.</tp:taxon-name-part><tp:taxon-name-part taxon-name-part-type="variety" reg="jeholense">jeholense</tp:taxon-name-part></tp:taxon-name> (Nakai) Chu in Shan &amp; Li, Acta Phytotax. Sin. 12 (3): 272 (1974). </comment></tp:nomenclature-citation><tp:nomenclature-citation><tp:taxon-name>
                  <tp:taxon-name-part taxon-name-part-type="genus" reg="Bupleurum"/>
                  <tp:taxon-name-part taxon-name-part-type="species" reg="jeholense"/>
                  <tp:taxon-name-part taxon-name-part-type="infraspecific-rank"/>
                  <tp:taxon-name-part taxon-name-part-type="variety" reg="latifolium"/>
                </tp:taxon-name><comment>= <tp:taxon-name><tp:taxon-name-part taxon-name-part-type="genus" reg="Bupleurum">Bupleurum</tp:taxon-name-part><tp:taxon-name-part taxon-name-part-type="species" reg="jeholense">jeholense</tp:taxon-name-part><tp:taxon-name-part taxon-name-part-type="infraspecific-rank">var.</tp:taxon-name-part><tp:taxon-name-part taxon-name-part-type="variety" reg="latifolium">latifolium</tp:taxon-name-part></tp:taxon-name> Nakai in J. Jap. Bot. 13: 482 (1937). Type. China. Hebei: Wuling Mountain, 1800 m, 2 Sept 1933, <italic>Nakai</italic>, <italic>Honda et Kitagawa s. n.</italic> (holotype: TI0082957!). </comment></tp:nomenclature-citation></tp:nomenclature-citation-list></tp:nomenclature><tp:treatment-sec sec-type="material" id="SECID0EAMBG"><title>Type.</title><p>China. Hebei: Wuling Mountain, 1500–2000 m, 2 Sept 1933, <italic>Nakai</italic>, <italic>Honda et Kitagawa</italic>, <italic>s. n.</italic> (holotype: not barcode, fig in protologue pp 481!; isotypes: TI0082958! TI0082959! (Fig. <xref ref-type="fig" rid="F6">6</xref>) TI0082960! TI0082961!],</p><fig id="F6" position="float" orientation="portrait"><object-id xmlns:xlink="http://www.w3.org/1999/xlink" content-type="doi" xlink:type="simple">10.3897/phytokeys.237.111977.figure6</object-id><object-id xmlns:xlink="http://www.w3.org/1999/xlink" content-type="arpha" xlink:type="simple">BC12DE65-01E6-533C-97F3-36E1443F8C5C</object-id><label>Figure 6.</label><caption><p>Isotype of <tp:taxon-name><tp:taxon-name-part taxon-name-part-type="genus" reg="Bupleurum">Bupleurum</tp:taxon-name-part><tp:taxon-name-part taxon-name-part-type="species" reg="chinense">chinense</tp:taxon-name-part><tp:taxon-name-part taxon-name-part-type="infraspecific-rank">var.</tp:taxon-name-part><tp:taxon-name-part taxon-name-part-type="variety" reg="jeholense">jeholense</tp:taxon-name-part></tp:taxon-name> (Photo from TI Herbarium).</p></caption><graphic xmlns:xlink="http://www.w3.org/1999/xlink" xlink:href="phytokeys-237-231_article-111977__-g006.jpg" position="float" orientation="portrait" xlink:type="simple" id="oo_976224.jpg"><uri content-type="original_file" xlink:type="simple">https://binary.pensoft.net/fig/976224</uri></graphic></fig></tp:treatment-sec><tp:treatment-sec sec-type="diagnosis" id="SECID0EONBG"><title>Diagnosis.</title><p><tp:taxon-name><tp:taxon-name-part taxon-name-part-type="genus" reg="Bupleurum">Bupleurum</tp:taxon-name-part><tp:taxon-name-part taxon-name-part-type="species" reg="chinense">chinense</tp:taxon-name-part><tp:taxon-name-part taxon-name-part-type="infraspecific-rank">var.</tp:taxon-name-part><tp:taxon-name-part taxon-name-part-type="variety" reg="jeholense">jeholense</tp:taxon-name-part></tp:taxon-name> is morphologically similar to var. <tp:taxon-name><tp:taxon-name-part taxon-name-part-type="genus" reg="Bupleurum"/><tp:taxon-name-part taxon-name-part-type="species" reg="chinense"/><tp:taxon-name-part taxon-name-part-type="variety" reg="chinense">chinense</tp:taxon-name-part></tp:taxon-name> and can be distinguished from the latter by plant size (&gt;40 cm), the presence of multiple stems, with 1–2 branches per stem, thinner middle stem leaves, leaf length to width ratio 10–16, and the presence of 5 bracteoles.</p></tp:treatment-sec><tp:treatment-sec sec-type="description" id="SECID0EPOBG"><title>Description.</title><p>Plants 20–40 cm, perennial. Root stout, brown, woody. Stem solitary or several, solid, petioles often purplish-red, clasping base without fibrous remnant sheaths. Basal leaves oblanceolate, 5–10 × 0.3–0.8 cm, base petioles, apex acuminate. Middle leaves sessile, oblanceolate, 4.5–12 × 0.4–1.4 cm, 7–9-nerved, base tapering, apex obtuse or acute, apiculate. Apical leaves small. Umbels 5–12, nearly equal or unequal rays 0.4–4 cm long; bracts of 1–5 unequal leaflets, often obsolete or deciduous, 3–15 × 0.6–11 mm, 4–7-nerved; bracteoles 5, lanceolate, 3–7 × 0.6–0.8 mm, exceeding flowers; umbellule 4–12 mm across, 8–14-flowered. Petals bright yellow. Stylopodium low-conic, discoid, dark yellow. Fruit oblong, brown, ca. 2.2–3.5 × 0.9–1.5 mm; ribs prominent, narrowly winged, wings pale brown; vittae 3(–4) in each furrow, 4 on commissure (Fig. <xref ref-type="fig" rid="F7">7</xref>). Fl. July–August and Fr. August–October. 2n = 12.</p><fig id="F7" position="float" orientation="portrait"><object-id xmlns:xlink="http://www.w3.org/1999/xlink" content-type="doi" xlink:type="simple">10.3897/phytokeys.237.111977.figure7</object-id><object-id xmlns:xlink="http://www.w3.org/1999/xlink" content-type="arpha" xlink:type="simple">62DBF372-4084-5678-9196-C7DFEF581E2C</object-id><label>Figure 7.</label><caption><p><tp:taxon-name><tp:taxon-name-part taxon-name-part-type="genus" reg="Bupleurum">Bupleurum</tp:taxon-name-part><tp:taxon-name-part taxon-name-part-type="species" reg="chinense">chinense</tp:taxon-name-part><tp:taxon-name-part taxon-name-part-type="infraspecific-rank">var.</tp:taxon-name-part><tp:taxon-name-part taxon-name-part-type="variety" reg="jeholense">jeholense</tp:taxon-name-part></tp:taxon-name><bold>A</bold> plant <bold>B</bold> umbel and bract <bold>C</bold> flowers <bold>D</bold> umbel (side view) <bold>E</bold> pollen <bold>F</bold> transverse section of mericarp.</p></caption><graphic xmlns:xlink="http://www.w3.org/1999/xlink" xlink:href="phytokeys-237-231_article-111977__-g007.jpg" position="float" orientation="portrait" xlink:type="simple" id="oo_976225.jpg"><uri content-type="original_file" xlink:type="simple">https://binary.pensoft.net/fig/976225</uri></graphic></fig></tp:treatment-sec><tp:treatment-sec sec-type="phenology" id="SECID0EDQBG"><title>Phenology.</title><p>Flowering and fruiting from August to October.</p></tp:treatment-sec><tp:treatment-sec sec-type="distribution" id="SECID0EIQBG"><title>Distribution and habit.</title><p>Hebei, Beijing. It grows in mountains at elevations of 1500–2000 m.</p></tp:treatment-sec><tp:treatment-sec sec-type="material" id="SECID0ENQBG"><title>Additional specimens examined.</title><p>China. <bold>Beijing</bold>: Fangshan county, <italic>Jin-Wu Wang s.n.</italic> (PEY!); Mentougou county, <italic>Xiao-Liu QS-186</italic> (BJFC!); <italic>Quan-Ru Liu 200609009</italic> (BNU!); <italic>Xue Lin 05 05-4-114</italic> (BJFC!); <italic>Gang-Min Zhang 201008036</italic> (BJFC!); <italic>Xian-Yun Mu 1821</italic> (BJFC!); <italic>Duan-Zheng Lu s.n.</italic> (BJFC!); <italic>Quan-Ru Liu DL025-2</italic> (BNU!); <italic>Quan-Ru Liu DL026-2</italic> (BNU!); <italic>Quan-Ru Liu DL027-1</italic> (BNU!); Miyun county, <italic>Xian-Yun Mu 1924</italic> (BJFC!). <bold>Hebei</bold>: Xinglong county, <italic>Li-Hua Wang BNU2021HB029</italic> (BNU!); <italic>Li-Hua Wang BNU2021HB025</italic> (BNU!); <italic>Jia-Yi Liu 0845 2190</italic> (TIE!); <italic>Jin-Wu Wang s.n.</italic> (PEY!); <italic>Zhen-Fu Fang 825</italic> (NAS!); <italic>Ze-Hui Pan 83940</italic> (NAS!); <italic>Ze-Hui Pan 83939</italic> (NAS!); <italic>Shen-E Liu 4833</italic> (IFP!); <italic>Zhen-Fu Fang 826</italic> (IFP!); <italic>Quan-Ru Liu WLS068</italic> (BNU!); <italic>Xin-Yuan Liu 1652</italic> (KUN!); <italic>Jia-Yi Liu 08450</italic> (TIE!); <italic>Jia-Yi Liu 00485</italic> (TIE!); <italic>Biaobenshi 2190</italic> (PE!); <italic>Wu-Xiu Zhang 91</italic> (PE!).</p></tp:treatment-sec></tp:taxon-treatment>
